# Supplementary material for: DNA Methylation in Urine and Feces Indicative of Eight Major Human Cancer Types Globally
Source: Life (Basel). 2025 Mar 17;15(3):482. doi: 10.3390/life15030482 (PMC11943902; doi:10.3390/life15030482)
Supplement: Supplementary file 1 [file life-15-00482-s001.zip]

Archive with 1 entries (1 files):
- life-3417699-supplementary.pdf
